# Supplementary material for: Modifications of Chest CT Body Composition Parameters at Three and Six Months after Severe COVID-19 Pneumonia: A Retrospective Cohort Study
Source: Nutrients. 2022 Sep 13;14(18):3764. doi: 10.3390/nu14183764 (PMC9501258; doi:10.3390/nu14183764)
Supplement: Supplementary file 1 [file nutrients-14-03764-s001.zip]

Archive with 1 entries (1 files):
- nutrients-1840809-supplementary.pdf
